# Supplementary material for: Sex-Biased Expression of Olfaction-Related Genes in the Antennae of Apis cerana (Hymenoptera: Apidae)
Source: Genes (Basel). 2022 Sep 30;13(10):1771. doi: 10.3390/genes13101771 (PMC9602017; doi:10.3390/genes13101771)
Supplement: Supplementary file 1 [file genes-13-01771-s001.zip › Table S1.xlsx]

## Sheet: Sheet1
Table S1. Primers used for RT- qPCR analysis
Gene name	Gene ID	RNA ID	Primer	Primer sequence (5'-3')
AcOR10	LOC107996658	XM_017054831.2	Forward	CACGAACAAGCTTTCATCCTGA
			Reverse	AGTGGCCAATGACCAAGCAT
AcOR11	LOC107996662	XM_017054837.2	Forward	GTCACCATGTACGGTGGAGG
			Reverse	CGTAATTGGGCGTAGCTTGC
AcOR13	LOC107996663	XM_017054838.1	Forward	CGAGACGGTTGTGCGTAAGA
			Reverse	TATCCGATCACGCAAGCTCC
AcOR18	LOC107996652	XM_017054822.2	Forward	CGCTCGTCACAGTCCAATCA
			Reverse	GCGTGTATCGCAAGAAGAGC
AcOR79	LOC107992667	XM_017048687.1	Forward	AGGCTTACGAAACTGTGCGA
			Reverse	TGATGTCGGACGCATTCCTT
AcOR170	LOC107993163	XM_017049434.2	Forward	AACGCCTTCGCAAACATGG
			Reverse	TCCGAGAAAAGAGGCGGTCA
AcOBP1	LOC108002840	XM_017064762.1	Forward	TAGAGGCGTTCAGCTTGGTG
			Reverse	GGCATTTGCCCATGATCGAC
AcOBP2	LOC107997463	XM_017056071.1	Forward	CTGATATAATGCCGTGCGCC
			Reverse	TGCTTCATGTCGGCTCCATT
AcOBP17	LOC108000787	XM_017061396.2	Forward	CCGGATTACGTATTGTGCGG
			Reverse	GCCATCATCAACGTCATTTGCT
AcCSP1	LOC107992583	XM_017048537.2	Forward	GGACGTATGCCGAGGAACTT
			Reverse	AGTCTGCATCGATGAAACAATCA
AcCSP3	LOC108001339	XM_017062285.2	Forward	CTGGCCACCGATTGCAAAAA
			Reverse	TTGGCAAGGGAATCCCACAA
Ac_venom carboxylesterase-6	LOC107994233	XM_017051024.2	Forward	TGGCGTTACGATGGGTTTCA
			Reverse	TAGCAGCACCGGCACTTAAA
Ac_β-actin	LOC107999330	XM_017059067.2	Forward	CGGTGTCTCTTTGCCGATCA
			Reverse	TTGCACATACCGGAGCCATT
