# Supplementary material for: Sex-Biased Expression of Olfaction-Related Genes in the Antennae of Apis cerana (Hymenoptera: Apidae)
Source: Genes (Basel). 2022 Sep 30;13(10):1771. doi: 10.3390/genes13101771 (PMC9602017; doi:10.3390/genes13101771)
Supplement: Supplementary file 1 [file genes-13-01771-s001.zip › Table S2.xlsx]

## Sheet: drone-biased expression genes
Table S2. GO enrichment analysis of differentially expressed genes identified in A. cerana antennae
GO category	GO ID	Description	Count	GeneRatio	BgRatio	p-value	p.adjust	q-value	Gene ID
Biological processes	GO:0007154	cell communication	17	23.6111	10.0671	0.000158391	0.0111153	0.0104649	LOC107993195/LOC107993343/LOC107993424/LOC107993889/LOC107994042/LOC107994640/LOC107994963/LOC107995208/LOC107995651/LOC107995654/LOC107996130/LOC107997548/LOC107998461/LOC107998693/LOC108001532/LOC108002473/LOC108002826
	GO:0023052	signaling	17	23.6111	10.2908	0.000219443	0.0111153	0.0104649	LOC107993195/LOC107993343/LOC107993424/LOC107993889/LOC107994042/LOC107994640/LOC107994963/LOC107995208/LOC107995651/LOC107995654/LOC107996130/LOC107997548/LOC107998461/LOC107998693/LOC108001532/LOC108002473/LOC108002826
	GO:0007165	signal transduction	16	22.2222	9.61969	0.000321549	0.0111153	0.0104649	LOC107993195/LOC107993343/LOC107993889/LOC107994042/LOC107994640/LOC107994963/LOC107995208/LOC107995651/LOC107995654/LOC107996130/LOC107997548/LOC107998461/LOC107998693/LOC108001532/LOC108002473/LOC108002826
	GO:0065007	biological regulation	28	38.8889	22.3714	0.000388359	0.0111153	0.0104649	LOC107993195/LOC107993343/LOC107993424/LOC107993889/LOC107994042/LOC107994210/LOC107994640/LOC107994963/LOC107995105/LOC107995208/LOC107995479/LOC107995651/LOC107995654/LOC107995723/LOC107996130/LOC107996843/LOC107997082/LOC107997548/LOC107997622/LOC107998360/LOC107998461/LOC107998693/LOC107998807/LOC107999343/LOC108001532/LOC108002473/LOC108002826/LOC108002888
	GO:0016053	organic acid biosynthetic process	7	9.72222	2.46085	0.000414234	0.0111153	0.0104649	LOC107995792/LOC107995803/LOC107998916/LOC108000079/LOC108000565/LOC108001947/LOC108003566
	GO:0046394	carboxylic acid biosynthetic process	7	9.72222	2.46085	0.000414234	0.0111153	0.0104649	LOC107995792/LOC107995803/LOC107998916/LOC108000079/LOC108000565/LOC108001947/LOC108003566
	GO:0050789	regulation of biological process	26	36.1111	20.5817	0.000600156	0.012128	0.0114183	LOC107993195/LOC107993343/LOC107993424/LOC107993889/LOC107994042/LOC107994640/LOC107994963/LOC107995105/LOC107995208/LOC107995479/LOC107995651/LOC107995654/LOC107996130/LOC107996843/LOC107997082/LOC107997548/LOC107997622/LOC107998360/LOC107998461/LOC107998693/LOC107998807/LOC107999343/LOC108001532/LOC108002473/LOC108002826/LOC108002888
	GO:0050794	regulation of cellular process	25	34.7222	19.4631	0.000602632	0.012128	0.0114183	LOC107993195/LOC107993343/LOC107993424/LOC107993889/LOC107994042/LOC107994640/LOC107994963/LOC107995105/LOC107995208/LOC107995479/LOC107995651/LOC107995654/LOC107996130/LOC107996843/LOC107997082/LOC107997548/LOC107997622/LOC107998360/LOC107998461/LOC107998693/LOC107998807/LOC108001532/LOC108002473/LOC108002826/LOC108002888
	GO:0051716	cellular response to stimulus	16	22.2222	10.7383	0.00137909	0.0246703	0.0232267	LOC107993195/LOC107993343/LOC107993889/LOC107994042/LOC107994640/LOC107994963/LOC107995208/LOC107995651/LOC107995654/LOC107996130/LOC107997548/LOC107998461/LOC107998693/LOC108001532/LOC108002473/LOC108002826
	GO:0050896	response to stimulus	18	25	13.1991	0.00214926	0.034603	0.0325782	LOC107993195/LOC107993341/LOC107993343/LOC107993889/LOC107994042/LOC107994640/LOC107994963/LOC107995208/LOC107995651/LOC107995654/LOC107996130/LOC107997548/LOC107998461/LOC107998693/LOC108001532/LOC108002460/LOC108002473/LOC108002826
Molecular function	GO:0016773	phosphotransferase activity, alcohol group as acceptor	13	9.62963	2.98507	1.15005e-05	0.000943043	0.000690032	LOC107993687/LOC107993889/LOC107995651/LOC107995902/LOC107997548/LOC107998750/LOC107999886/LOC108000183/LOC108000369/LOC108000939/LOC108001824/LOC108002826/LOC108004201
	GO:0004672	protein kinase activity	9	6.66667	1.79104	5.50631e-05	0.00225759	0.00165189	LOC107993687/LOC107993889/LOC107997548/LOC107999886/LOC108000369/LOC108000939/LOC108001824/LOC108002826/LOC108004201
	GO:0016301	kinase activity	17	12.5926	5.37313	0.000152842	0.00379237	0.00277491	LOC107992439/LOC107993286/LOC107993687/LOC107993889/LOC107995651/LOC107995902/LOC107997548/LOC107998155/LOC107998750/LOC107999886/LOC108000183/LOC108000369/LOC108000939/LOC108001824/LOC108002826/LOC108003566/LOC108004201
	GO:0016740	transferase activity	36	26.6667	15.8209	0.000184994	0.00379237	0.00277491	LOC107992439/LOC107992440/LOC107993107/LOC107993191/LOC107993197/LOC107993286/LOC107993687/LOC107993889/LOC107995308/LOC107995651/LOC107995792/LOC107995803/LOC107995820/LOC107995902/LOC107996130/LOC107996347/LOC107997548/LOC107997944/LOC107998155/LOC107998750/LOC107999886/LOC108000086/LOC108000183/LOC108000369/LOC108000565/LOC108000939/LOC108001824/LOC108001947/LOC108002393/LOC108002552/LOC108002…
	GO:0032559	adenyl ribonucleotide binding	25	18.5185	10.597	0.00124353	0.0198091	0.0144944	LOC107992439/LOC107993191/LOC107993687/LOC107993889/LOC107994919/LOC107995323/LOC107995651/LOC107997434/LOC107997548/LOC107997741/LOC107998750/LOC107998916/LOC107998938/LOC107999886/LOC108000183/LOC108000369/LOC108000673/LOC108000875/LOC108000939/LOC108001257/LOC108001497/LOC108001824/LOC108002826/LOC108003566/LOC108004201
	GO:0016772	transferase activity, transferring phosphorus-containing groups	17	12.5926	6.26866	0.00144944	0.0198091	0.0144944	LOC107992439/LOC107993286/LOC107993687/LOC107993889/LOC107995651/LOC107995902/LOC107997548/LOC107998155/LOC107998750/LOC107999886/LOC108000183/LOC108000369/LOC108000939/LOC108001824/LOC108002826/LOC108003566/LOC108004201
	GO:0030554	adenyl nucleotide binding	25	18.5185	10.8955	0.00198584	0.0232627	0.0170215	LOC107992439/LOC107993191/LOC107993687/LOC107993889/LOC107994919/LOC107995323/LOC107995651/LOC107997434/LOC107997548/LOC107997741/LOC107998750/LOC107998916/LOC107998938/LOC107999886/LOC108000183/LOC108000369/LOC108000673/LOC108000875/LOC108000939/LOC108001257/LOC108001497/LOC108001824/LOC108002826/LOC108003566/LOC108004201
	GO:0005524	ATP binding	24	17.7778	10.4478	0.00243581	0.0239907	0.0175542	LOC107993191/LOC107993687/LOC107993889/LOC107994919/LOC107995323/LOC107995651/LOC107997434/LOC107997548/LOC107997741/LOC107998750/LOC107998916/LOC107998938/LOC107999886/LOC108000183/LOC108000369/LOC108000673/LOC108000875/LOC108000939/LOC108001257/LOC108001497/LOC108001824/LOC108002826/LOC108003566/LOC108004201
	GO:0036094	small molecule binding	36	26.6667	17.9104	0.00294913	0.0239907	0.0175542	LOC107992439/LOC107993191/LOC107993195/LOC107993343/LOC107993687/LOC107993889/LOC107994042/LOC107994640/LOC107994919/LOC107995323/LOC107995651/LOC107997434/LOC107997548/LOC107997741/LOC107997944/LOC107998750/LOC107998916/LOC107998938/LOC107999444/LOC107999886/LOC108000183/LOC108000369/LOC108000565/LOC108000673/LOC108000875/LOC108000939/LOC108001257/LOC108001497/LOC108001824/LOC108002524/LOC108002…
	GO:0016787	hydrolase activity	34	25.1852	16.7164	0.00318651	0.0239907	0.0175542	LOC107992935/LOC107993107/LOC107993115/LOC107993195/LOC107993308/LOC107993343/LOC107993438/LOC107993798/LOC107994042/LOC107994210/LOC107994411/LOC107994640/LOC107994919/LOC107995208/LOC107995323/LOC107995426/LOC107997434/LOC107997527/LOC107997741/LOC107998163/LOC107998804/LOC107999343/LOC107999444/LOC108000183/LOC108000427/LOC108000565/LOC108000673/LOC108000875/LOC108001257/LOC108001497/LOC108001…
	GO:0003824	catalytic activity	80	59.2593	48.5075	0.00342429	0.0239907	0.0175542	LOC107992439/LOC107992440/LOC107992566/LOC107992935/LOC107993107/LOC107993115/LOC107993191/LOC107993195/LOC107993197/LOC107993286/LOC107993308/LOC107993343/LOC107993438/LOC107993687/LOC107993798/LOC107993889/LOC107994042/LOC107994210/LOC107994411/LOC107994640/LOC107994826/LOC107994919/LOC107995102/LOC107995208/LOC107995308/LOC107995323/LOC107995426/LOC107995651/LOC107995792/LOC107995803/LOC107995…
	GO:0043168	anion binding	35	25.9259	17.4627	0.00363412	0.0239907	0.0175542	LOC107992439/LOC107993191/LOC107993343/LOC107993687/LOC107993889/LOC107994042/LOC107994513/LOC107994640/LOC107994919/LOC107995323/LOC107995651/LOC107997434/LOC107997548/LOC107997741/LOC107997944/LOC107998461/LOC107998750/LOC107998916/LOC107998938/LOC107999444/LOC107999886/LOC108000183/LOC108000369/LOC108000565/LOC108000673/LOC108000875/LOC108000939/LOC108001257/LOC108001497/LOC108001824/LOC108002…
	GO:0016788	hydrolase activity, acting on ester bonds	13	9.62963	4.62687	0.00380341	0.0239907	0.0175542	LOC107993115/LOC107993308/LOC107994210/LOC107994411/LOC107995208/LOC107995426/LOC107999343/LOC108000183/LOC108000427/LOC108000565/LOC108001532/LOC108002993/LOC108003338
	GO:0043167	ion binding	61	45.1852	35.3731	0.005513	0.0322905	0.0236272	LOC107992439/LOC107993120/LOC107993191/LOC107993343/LOC107993438/LOC107993687/LOC107993798/LOC107993889/LOC107994042/LOC107994513/LOC107994640/LOC107994654/LOC107994919/LOC107994965/LOC107995208/LOC107995323/LOC107995397/LOC107995398/LOC107995651/LOC107995820/LOC107995902/LOC107996347/LOC107996593/LOC107997082/LOC107997273/LOC107997434/LOC107997548/LOC107997741/LOC107997944/LOC107998461/LOC107998…
	GO:0016887	ATPase activity	6	4.44444	1.49254	0.00621923	0.0339984	0.0248769	LOC107994919/LOC107995323/LOC108000673/LOC108000875/LOC108001257/LOC108001497
	GO:0017076	purine nucleotide binding	31	22.963	15.6716	0.00818187	0.0394655	0.0288772	LOC107992439/LOC107993191/LOC107993195/LOC107993343/LOC107993687/LOC107993889/LOC107994042/LOC107994640/LOC107994919/LOC107995323/LOC107995651/LOC107997434/LOC107997548/LOC107997741/LOC107998750/LOC107998916/LOC107998938/LOC107999444/LOC107999886/LOC108000183/LOC108000369/LOC108000673/LOC108000875/LOC108000939/LOC108001257/LOC108001497/LOC108001824/LOC108002524/LOC108002826/LOC108003566/LOC108004…
	GO:0097367	carbohydrate derivative binding	31	22.963	15.6716	0.00818187	0.0394655	0.0288772	LOC107992439/LOC107993191/LOC107993343/LOC107993687/LOC107993889/LOC107994042/LOC107994513/LOC107994640/LOC107994919/LOC107995323/LOC107995651/LOC107997434/LOC107997548/LOC107997741/LOC107998750/LOC107998916/LOC107998938/LOC107999444/LOC107999886/LOC108000183/LOC108000369/LOC108000673/LOC108000875/LOC108000939/LOC108001257/LOC108001497/LOC108001824/LOC108002524/LOC108002826/LOC108003566/LOC108004…
	GO:0008270	zinc ion binding	9	6.66667	2.98507	0.00942872	0.0408559	0.0298946	LOC107993798/LOC107994965/LOC107996347/LOC107996593/LOC107998670/LOC107999850/LOC108001789/LOC108002393/LOC108003778
	GO:0032553	ribonucleotide binding	30	22.2222	15.2239	0.00996485	0.0408559	0.0298946	LOC107992439/LOC107993191/LOC107993343/LOC107993687/LOC107993889/LOC107994042/LOC107994640/LOC107994919/LOC107995323/LOC107995651/LOC107997434/LOC107997548/LOC107997741/LOC107998750/LOC107998916/LOC107998938/LOC107999444/LOC107999886/LOC108000183/LOC108000369/LOC108000673/LOC108000875/LOC108000939/LOC108001257/LOC108001497/LOC108001824/LOC108002524/LOC108002826/LOC108003566/LOC108004201
	GO:0032555	purine ribonucleotide binding	30	22.2222	15.2239	0.00996485	0.0408559	0.0298946	LOC107992439/LOC107993191/LOC107993343/LOC107993687/LOC107993889/LOC107994042/LOC107994640/LOC107994919/LOC107995323/LOC107995651/LOC107997434/LOC107997548/LOC107997741/LOC107998750/LOC107998916/LOC107998938/LOC107999444/LOC107999886/LOC108000183/LOC108000369/LOC108000673/LOC108000875/LOC108000939/LOC108001257/LOC108001497/LOC108001824/LOC108002524/LOC108002826/LOC108003566/LOC108004201
	GO:0098772	molecular function regulator	14	10.3704	5.67164	0.0106149	0.0414488	0.0303284	LOC107992439/LOC107995479/LOC107996130/LOC107997545/LOC107997622/LOC107997874/LOC107998155/LOC107998754/LOC107998807/LOC108002313/LOC108002473/LOC108002888/LOC108003778/LOC108003826

## Sheet: worker-biased expression genes
Table S2. GO enrichment analysis of differentially expressed genes identified in A. cerana antennae
GO category	GO ID	Description	Count	GeneRatio	BgRatio	p-value	p.adjust	q-value	Gene ID
Biological processes	GO:0006518	peptide metabolic process	45	46.3918	15.66	1.26715e-17	9.95389e-16	8.63264e-16	LOC107992720/LOC107992728/LOC107992958/LOC107993561/LOC107993648/LOC107993817/LOC107994518/LOC107994709/LOC107995410/LOC107996134/LOC107996607/LOC107996705/LOC107997452/LOC107997669/LOC107997702/LOC107998025/LOC107998081/LOC107998252/LOC107998344/LOC107998397/LOC107998661/LOC107998994/LOC107999106/LOC107999530/LOC107999871/LOC107999891/LOC108000156/LOC108000259/LOC108000679/LOC108000876/LOC108001…
	GO:0006412	translation	43	44.3299	14.5414	1.87809e-17	9.95389e-16	8.63264e-16	LOC107992720/LOC107992728/LOC107992958/LOC107993561/LOC107993648/LOC107993817/LOC107994518/LOC107994709/LOC107995410/LOC107996134/LOC107996607/LOC107996705/LOC107997452/LOC107997669/LOC107997702/LOC107998025/LOC107998081/LOC107998252/LOC107998344/LOC107998397/LOC107998661/LOC107998994/LOC107999106/LOC107999871/LOC107999891/LOC108000156/LOC108000259/LOC108000679/LOC108000876/LOC108001254/LOC108001…
	GO:0043043	peptide biosynthetic process	43	44.3299	14.5414	1.87809e-17	9.95389e-16	8.63264e-16	LOC107992720/LOC107992728/LOC107992958/LOC107993561/LOC107993648/LOC107993817/LOC107994518/LOC107994709/LOC107995410/LOC107996134/LOC107996607/LOC107996705/LOC107997452/LOC107997669/LOC107997702/LOC107998025/LOC107998081/LOC107998252/LOC107998344/LOC107998397/LOC107998661/LOC107998994/LOC107999106/LOC107999871/LOC107999891/LOC108000156/LOC108000259/LOC108000679/LOC108000876/LOC108001254/LOC108001…
	GO:0010467	gene expression	57	58.7629	24.6085	9.08099e-17	3.60969e-15	3.13055e-15	LOC107992425/LOC107992720/LOC107992728/LOC107992958/LOC107993561/LOC107993648/LOC107993817/LOC107994041/LOC107994518/LOC107994709/LOC107995410/LOC107996134/LOC107996607/LOC107996705/LOC107996868/LOC107997452/LOC107997669/LOC107997702/LOC107998025/LOC107998041/LOC107998081/LOC107998252/LOC107998344/LOC107998397/LOC107998661/LOC107998994/LOC107999106/LOC107999159/LOC107999530/LOC107999871/LOC107999…
	GO:0043604	amide biosynthetic process	43	44.3299	15.4362	5.99153e-16	1.90531e-14	1.6524e-14	LOC107992720/LOC107992728/LOC107992958/LOC107993561/LOC107993648/LOC107993817/LOC107994518/LOC107994709/LOC107995410/LOC107996134/LOC107996607/LOC107996705/LOC107997452/LOC107997669/LOC107997702/LOC107998025/LOC107998081/LOC107998252/LOC107998344/LOC107998397/LOC107998661/LOC107998994/LOC107999106/LOC107999871/LOC107999891/LOC108000156/LOC108000259/LOC108000679/LOC108000876/LOC108001254/LOC108001…
	GO:0043603	cellular amide metabolic process	45	46.3918	16.7785	7.42764e-16	1.96833e-14	1.70705e-14	LOC107992720/LOC107992728/LOC107992958/LOC107993561/LOC107993648/LOC107993817/LOC107994518/LOC107994709/LOC107995410/LOC107996134/LOC107996607/LOC107996705/LOC107997452/LOC107997669/LOC107997702/LOC107998025/LOC107998081/LOC107998252/LOC107998344/LOC107998397/LOC107998661/LOC107998994/LOC107999106/LOC107999530/LOC107999871/LOC107999891/LOC108000156/LOC108000259/LOC108000679/LOC108000876/LOC108001…
	GO:0034641	cellular nitrogen compound metabolic process	61	62.8866	31.5436	3.76909e-13	7.58007e-12	6.57391e-12	LOC107992425/LOC107992720/LOC107992728/LOC107992958/LOC107993561/LOC107993648/LOC107993817/LOC107994041/LOC107994518/LOC107994709/LOC107995410/LOC107996134/LOC107996607/LOC107996705/LOC107996868/LOC107997452/LOC107997539/LOC107997669/LOC107997702/LOC107998025/LOC107998041/LOC107998081/LOC107998252/LOC107998344/LOC107998397/LOC107998426/LOC107998661/LOC107998994/LOC107999106/LOC107999159/LOC107999…
	GO:0043170	macromolecule metabolic process	62	63.9175	32.4385	3.81387e-13	7.58007e-12	6.57391e-12	LOC107992425/LOC107992720/LOC107992728/LOC107992958/LOC107993561/LOC107993648/LOC107993817/LOC107994041/LOC107994518/LOC107994709/LOC107995410/LOC107996134/LOC107996607/LOC107996705/LOC107996868/LOC107997452/LOC107997669/LOC107997702/LOC107998025/LOC107998041/LOC107998081/LOC107998252/LOC107998344/LOC107998397/LOC107998658/LOC107998661/LOC107998994/LOC107999106/LOC107999159/LOC107999530/LOC107999…
	GO:1901566	organonitrogen compound biosynthetic process	48	49.4845	21.7002	2.07728e-12	3.34355e-11	2.89974e-11	LOC107992720/LOC107992728/LOC107992958/LOC107993561/LOC107993648/LOC107993817/LOC107994518/LOC107994709/LOC107995410/LOC107996134/LOC107996607/LOC107996705/LOC107997452/LOC107997539/LOC107997669/LOC107997702/LOC107998025/LOC107998081/LOC107998252/LOC107998344/LOC107998397/LOC107998661/LOC107998994/LOC107999106/LOC107999871/LOC107999873/LOC107999891/LOC108000156/LOC108000259/LOC108000567/LOC108000…
	GO:0019538	protein metabolic process	50	51.5464	23.2662	2.23353e-12	3.34355e-11	2.89974e-11	LOC107992720/LOC107992728/LOC107992958/LOC107993561/LOC107993648/LOC107993817/LOC107994518/LOC107994709/LOC107995410/LOC107996134/LOC107996607/LOC107996705/LOC107997452/LOC107997669/LOC107997702/LOC107998025/LOC107998081/LOC107998252/LOC107998344/LOC107998397/LOC107998658/LOC107998661/LOC107998994/LOC107999106/LOC107999530/LOC107999615/LOC107999871/LOC107999889/LOC107999891/LOC108000156/LOC108000…
	GO:0009059	macromolecule biosynthetic process	47	48.4536	21.0291	2.52344e-12	3.34355e-11	2.89974e-11	LOC107992720/LOC107992728/LOC107992958/LOC107993561/LOC107993648/LOC107993817/LOC107994041/LOC107994518/LOC107994709/LOC107995410/LOC107996134/LOC107996607/LOC107996705/LOC107996868/LOC107997452/LOC107997669/LOC107997702/LOC107998025/LOC107998081/LOC107998252/LOC107998344/LOC107998397/LOC107998661/LOC107998994/LOC107999106/LOC107999871/LOC107999891/LOC108000156/LOC108000259/LOC108000679/LOC108000…
	GO:0034645	cellular macromolecule biosynthetic process	47	48.4536	21.0291	2.52344e-12	3.34355e-11	2.89974e-11	LOC107992720/LOC107992728/LOC107992958/LOC107993561/LOC107993648/LOC107993817/LOC107994041/LOC107994518/LOC107994709/LOC107995410/LOC107996134/LOC107996607/LOC107996705/LOC107996868/LOC107997452/LOC107997669/LOC107997702/LOC107998025/LOC107998081/LOC107998252/LOC107998344/LOC107998397/LOC107998661/LOC107998994/LOC107999106/LOC107999871/LOC107999891/LOC108000156/LOC108000259/LOC108000679/LOC108000…
	GO:0044267	cellular protein metabolic process	49	50.5155	23.0425	7.75895e-12	9.48979e-11	8.23014e-11	LOC107992720/LOC107992728/LOC107992958/LOC107993561/LOC107993648/LOC107993817/LOC107994518/LOC107994709/LOC107995410/LOC107996134/LOC107996607/LOC107996705/LOC107997452/LOC107997669/LOC107997702/LOC107998025/LOC107998081/LOC107998252/LOC107998344/LOC107998397/LOC107998658/LOC107998661/LOC107998994/LOC107999106/LOC107999530/LOC107999615/LOC107999871/LOC107999889/LOC107999891/LOC108000156/LOC108000…
	GO:0044271	cellular nitrogen compound biosynthetic process	50	51.5464	23.9374	9.85181e-12	1.11888e-10	9.70367e-11	LOC107992720/LOC107992728/LOC107992958/LOC107993561/LOC107993648/LOC107993817/LOC107994041/LOC107994518/LOC107994709/LOC107995410/LOC107996134/LOC107996607/LOC107996705/LOC107996868/LOC107997452/LOC107997539/LOC107997669/LOC107997702/LOC107998025/LOC107998081/LOC107998252/LOC107998344/LOC107998397/LOC107998661/LOC107998994/LOC107999106/LOC107999871/LOC107999873/LOC107999891/LOC108000156/LOC108000…
	GO:0044260	cellular macromolecule metabolic process	54	55.6701	28.4116	1.03061e-10	1.09245e-09	9.47442e-10	LOC107992720/LOC107992728/LOC107992958/LOC107993561/LOC107993648/LOC107993817/LOC107994041/LOC107994518/LOC107994709/LOC107995410/LOC107996134/LOC107996607/LOC107996705/LOC107996868/LOC107997452/LOC107997669/LOC107997702/LOC107998025/LOC107998081/LOC107998252/LOC107998344/LOC107998397/LOC107998658/LOC107998661/LOC107998994/LOC107999106/LOC107999530/LOC107999615/LOC107999871/LOC107999889/LOC107999…
	GO:0044249	cellular biosynthetic process	54	55.6701	29.3065	5.08437e-10	5.0526e-09	4.38193e-09	LOC107992720/LOC107992728/LOC107992958/LOC107993561/LOC107993648/LOC107993817/LOC107994041/LOC107994346/LOC107994518/LOC107994709/LOC107995410/LOC107996134/LOC107996601/LOC107996607/LOC107996705/LOC107996868/LOC107997452/LOC107997539/LOC107997669/LOC107997702/LOC107997902/LOC107998025/LOC107998081/LOC107998252/LOC107998344/LOC107998397/LOC107998661/LOC107998994/LOC107999106/LOC107999871/LOC107999…
	GO:1901576	organic substance biosynthetic process	54	55.6701	30.2013	2.28785e-09	2.13981e-08	1.85578e-08	LOC107992720/LOC107992728/LOC107992958/LOC107993561/LOC107993648/LOC107993817/LOC107994041/LOC107994346/LOC107994518/LOC107994709/LOC107995410/LOC107996134/LOC107996601/LOC107996607/LOC107996705/LOC107996868/LOC107997452/LOC107997539/LOC107997669/LOC107997702/LOC107997902/LOC107998025/LOC107998081/LOC107998252/LOC107998344/LOC107998397/LOC107998661/LOC107998994/LOC107999106/LOC107999871/LOC107999…
	GO:0006807	nitrogen compound metabolic process	66	68.0412	41.6107	2.68177e-09	2.3689e-08	2.05445e-08	LOC107992425/LOC107992720/LOC107992728/LOC107992958/LOC107993561/LOC107993648/LOC107993817/LOC107994041/LOC107994518/LOC107994709/LOC107995410/LOC107996134/LOC107996607/LOC107996705/LOC107996868/LOC107997452/LOC107997539/LOC107997669/LOC107997702/LOC107998025/LOC107998041/LOC107998081/LOC107998252/LOC107998344/LOC107998397/LOC107998426/LOC107998658/LOC107998661/LOC107998994/LOC107999106/LOC107999…
	GO:0008152	metabolic process	79	81.4433	56.1521	4.2594e-09	3.56444e-08	3.09131e-08	LOC107992425/LOC107992720/LOC107992728/LOC107992958/LOC107993561/LOC107993638/LOC107993648/LOC107993817/LOC107993877/LOC107994041/LOC107994346/LOC107994347/LOC107994518/LOC107994709/LOC107995175/LOC107995410/LOC107996134/LOC107996601/LOC107996607/LOC107996705/LOC107996868/LOC107997452/LOC107997539/LOC107997669/LOC107997702/LOC107997807/LOC107997902/LOC107998025/LOC107998041/LOC107998081/LOC107998…
	GO:0044237	cellular metabolic process	74	76.2887	51.0067	9.24504e-09	7.15512e-08	6.20537e-08	LOC107992425/LOC107992720/LOC107992728/LOC107992958/LOC107993561/LOC107993638/LOC107993648/LOC107993817/LOC107993877/LOC107994041/LOC107994346/LOC107994347/LOC107994518/LOC107994709/LOC107995410/LOC107996134/LOC107996601/LOC107996607/LOC107996705/LOC107996868/LOC107997452/LOC107997539/LOC107997669/LOC107997702/LOC107997807/LOC107997902/LOC107998025/LOC107998041/LOC107998081/LOC107998252/LOC107998…
	GO:0009058	biosynthetic process	54	55.6701	31.0962	9.45016e-09	7.15512e-08	6.20537e-08	LOC107992720/LOC107992728/LOC107992958/LOC107993561/LOC107993648/LOC107993817/LOC107994041/LOC107994346/LOC107994518/LOC107994709/LOC107995410/LOC107996134/LOC107996601/LOC107996607/LOC107996705/LOC107996868/LOC107997452/LOC107997539/LOC107997669/LOC107997702/LOC107997902/LOC107998025/LOC107998081/LOC107998252/LOC107998344/LOC107998397/LOC107998661/LOC107998994/LOC107999106/LOC107999871/LOC107999…
	GO:0071704	organic substance metabolic process	72	74.2268	49.8881	3.59799e-08	2.60037e-07	2.2552e-07	LOC107992425/LOC107992720/LOC107992728/LOC107992958/LOC107993561/LOC107993648/LOC107993817/LOC107994041/LOC107994346/LOC107994518/LOC107994709/LOC107995175/LOC107995410/LOC107996134/LOC107996601/LOC107996607/LOC107996705/LOC107996868/LOC107997452/LOC107997539/LOC107997669/LOC107997702/LOC107997902/LOC107998025/LOC107998041/LOC107998081/LOC107998252/LOC107998344/LOC107998397/LOC107998426/LOC107998…
	GO:1901564	organonitrogen compound metabolic process	55	56.701	33.1096	4.84348e-08	3.34832e-07	2.90387e-07	LOC107992720/LOC107992728/LOC107992958/LOC107993561/LOC107993648/LOC107993817/LOC107994518/LOC107994709/LOC107995410/LOC107996134/LOC107996607/LOC107996705/LOC107997452/LOC107997539/LOC107997669/LOC107997702/LOC107998025/LOC107998081/LOC107998252/LOC107998344/LOC107998397/LOC107998426/LOC107998658/LOC107998661/LOC107998994/LOC107999106/LOC107999530/LOC107999615/LOC107999871/LOC107999873/LOC107999…
	GO:0044238	primary metabolic process	67	69.0722	47.4273	1.06135e-06	7.03141e-06	6.09808e-06	LOC107992425/LOC107992720/LOC107992728/LOC107992958/LOC107993561/LOC107993648/LOC107993817/LOC107994041/LOC107994518/LOC107994709/LOC107995410/LOC107996134/LOC107996601/LOC107996607/LOC107996705/LOC107996868/LOC107997452/LOC107997539/LOC107997669/LOC107997702/LOC107997902/LOC107998025/LOC107998041/LOC107998081/LOC107998252/LOC107998344/LOC107998397/LOC107998658/LOC107998661/LOC107998994/LOC107999…
Cellular component	GO:0005840	ribosome	46	37.0968	10.473	5.64892e-22	2.82446e-20	2.43796e-20	LOC107992720/LOC107992728/LOC107992958/LOC107993159/LOC107993561/LOC107993648/LOC107993817/LOC107994314/LOC107994518/LOC107994709/LOC107995410/LOC107996134/LOC107996607/LOC107996705/LOC107997452/LOC107997669/LOC107997702/LOC107998025/LOC107998081/LOC107998252/LOC107998344/LOC107998397/LOC107998661/LOC107998994/LOC107999106/LOC107999554/LOC107999871/LOC107999891/LOC108000156/LOC108000259/LOC108000…
	GO:0043228	non-membrane-bounded organelle	49	39.5161	15.5405	3.37522e-14	5.62537e-13	4.85558e-13	LOC107992720/LOC107992728/LOC107992958/LOC107993159/LOC107993561/LOC107993648/LOC107993817/LOC107994314/LOC107994518/LOC107994709/LOC107995410/LOC107996134/LOC107996607/LOC107996705/LOC107997452/LOC107997669/LOC107997702/LOC107998025/LOC107998081/LOC107998252/LOC107998344/LOC107998397/LOC107998526/LOC107998661/LOC107998994/LOC107999106/LOC107999554/LOC107999871/LOC107999891/LOC108000156/LOC108000…
	GO:0043232	intracellular non-membrane-bounded organelle	49	39.5161	15.5405	3.37522e-14	5.62537e-13	4.85558e-13	LOC107992720/LOC107992728/LOC107992958/LOC107993159/LOC107993561/LOC107993648/LOC107993817/LOC107994314/LOC107994518/LOC107994709/LOC107995410/LOC107996134/LOC107996607/LOC107996705/LOC107997452/LOC107997669/LOC107997702/LOC107998025/LOC107998081/LOC107998252/LOC107998344/LOC107998397/LOC107998526/LOC107998661/LOC107998994/LOC107999106/LOC107999554/LOC107999871/LOC107999891/LOC108000156/LOC108000…
	GO:0043226	organelle	92	74.1935	49.8311	5.39975e-10	6.74969e-09	5.82605e-09	LOC107992425/LOC107992720/LOC107992728/LOC107992958/LOC107993159/LOC107993561/LOC107993638/LOC107993648/LOC107993817/LOC107994041/LOC107994314/LOC107994346/LOC107994347/LOC107994518/LOC107994709/LOC107995088/LOC107995410/LOC107995870/LOC107996134/LOC107996312/LOC107996601/LOC107996607/LOC107996705/LOC107996868/LOC107997452/LOC107997539/LOC107997669/LOC107997702/LOC107997807/LOC107998025/LOC107998…
	GO:0043229	intracellular organelle	86	69.3548	47.2973	2.24921e-08	2.24921e-07	1.94142e-07	LOC107992425/LOC107992720/LOC107992728/LOC107992958/LOC107993159/LOC107993561/LOC107993638/LOC107993648/LOC107993817/LOC107994041/LOC107994314/LOC107994346/LOC107994347/LOC107994518/LOC107994709/LOC107995088/LOC107995410/LOC107996134/LOC107996312/LOC107996607/LOC107996705/LOC107996868/LOC107997452/LOC107997539/LOC107997669/LOC107997702/LOC107997807/LOC107998025/LOC107998041/LOC107998081/LOC107998…
	GO:0005622	intracellular	91	73.3871	57.6014	3.58374e-05	0.000298645	0.000257778	LOC107992425/LOC107992720/LOC107992728/LOC107992958/LOC107993159/LOC107993416/LOC107993561/LOC107993638/LOC107993648/LOC107993817/LOC107994041/LOC107994314/LOC107994346/LOC107994347/LOC107994518/LOC107994709/LOC107995088/LOC107995410/LOC107996134/LOC107996312/LOC107996607/LOC107996705/LOC107996868/LOC107997452/LOC107997539/LOC107997669/LOC107997702/LOC107997807/LOC107998025/LOC107998041/LOC107998…
	GO:1990904	ribonucleoprotein complex	12	9.67742	4.72973	0.00604847	0.0432033	0.0372913	LOC107992425/LOC107992598/LOC107993648/LOC107996705/LOC107998041/LOC107998344/LOC107999106/LOC108001439/LOC108001874/LOC108002560/LOC108003218/LOC108003227
Molecular function	GO:0003735	structural constituent of ribosome	43	36.4407	8.20896	2.19568e-25	1.51502e-23	1.36364e-23	LOC107992720/LOC107992728/LOC107992958/LOC107993561/LOC107993648/LOC107993817/LOC107994518/LOC107994709/LOC107995410/LOC107996134/LOC107996607/LOC107996705/LOC107997452/LOC107997669/LOC107997702/LOC107998025/LOC107998081/LOC107998252/LOC107998344/LOC107998397/LOC107998661/LOC107998994/LOC107999106/LOC107999871/LOC107999891/LOC108000156/LOC108000259/LOC108000679/LOC108000876/LOC108001254/LOC108001…
	GO:0005198	structural molecule activity	44	37.2881	9.10448	1.74594e-23	6.02349e-22	5.4216e-22	LOC107992720/LOC107992728/LOC107992958/LOC107993561/LOC107993648/LOC107993817/LOC107994518/LOC107994709/LOC107995209/LOC107995410/LOC107996134/LOC107996607/LOC107996705/LOC107997452/LOC107997669/LOC107997702/LOC107998025/LOC107998081/LOC107998252/LOC107998344/LOC107998397/LOC107998661/LOC107998994/LOC107999106/LOC107999871/LOC107999891/LOC108000156/LOC108000259/LOC108000679/LOC108000876/LOC108001…
	GO:0008324	cation transmembrane transporter activity	13	11.0169	4.92537	0.00202498	0.04179	0.0376142	LOC107993638/LOC107994347/LOC107997539/LOC107998085/LOC107999873/LOC108000273/LOC108000752/LOC108000820/LOC108001164/LOC108002862/LOC108003009/LOC108003106/LOC108003450
	GO:0015077	monovalent inorganic cation transmembrane transporter activity	11	9.32203	4.02985	0.00336216	0.04179	0.0376142	LOC107993638/LOC107994347/LOC107997539/LOC107998085/LOC107999873/LOC108000273/LOC108000752/LOC108000820/LOC108003009/LOC108003106/LOC108003450
	GO:0015078	proton transmembrane transporter activity	11	9.32203	4.02985	0.00336216	0.04179	0.0376142	LOC107993638/LOC107994347/LOC107997539/LOC107998085/LOC107999873/LOC108000273/LOC108000752/LOC108000820/LOC108003009/LOC108003106/LOC108003450
	GO:0022890	inorganic cation transmembrane transporter activity	12	10.1695	4.62687	0.00363392	0.04179	0.0376142	LOC107993638/LOC107994347/LOC107997539/LOC107998085/LOC107999873/LOC108000273/LOC108000752/LOC108000820/LOC108001164/LOC108003009/LOC108003106/LOC108003450
