# Supplementary material for: Sex-Biased Expression of Olfaction-Related Genes in the Antennae of Apis cerana (Hymenoptera: Apidae)
Source: Genes (Basel). 2022 Sep 30;13(10):1771. doi: 10.3390/genes13101771 (PMC9602017; doi:10.3390/genes13101771)
Supplement: Supplementary file 1 [file genes-13-01771-s001.zip › Table S3.xlsx]

## Sheet: drone-biased expression genes
Table S3. KEGG pathway analysis of differentially expressed genes identified in A. cerana antennae
KEGG ID	Description	Count	GeneRatio	BgRatio	p-value	p.adjust	q-value	Gene ID
acer04310	Wnt signaling pathway	40	8.13008	2.79801	3.40389e-12	3.54005e-10	2.90227e-10	107992510/107993049/107993806/107994629/107994640/107995208/107995316/107995343/107995857/107996198/107996315/107996695/107997012/107997013/107997257/107997545/107997548/107997622/107997707/107997756/107998893/107999933/108000102/108000569/108000938/108000939/108001345/108001794/108001894/108001978/108002181/108002348/108002429/108002511/108002843/108002850/108003317/108003363/108003653/108003826
acer04391	Hippo signaling pathway - fly	28	5.69106	1.7248	1.17655e-10	6.11806e-09	5.01582e-09	107992510/107992828/107993286/107993287/107994807/107995510/107995973/107996140/107997013/107997224/107999029/107999483/107999544/107999549/107999643/108000387/108000619/108000889/108001083/108002220/108002313/108002348/108003317/108003368/108003448/108003479/108003564/108003784
acer04068	FoxO signaling pathway	28	5.69106	2.06976	3.58935e-08	1.24431e-06	1.02013e-06	107992510/107993192/107993429/107993600/107994871/107995343/107995497/107995601/107996640/107997013/107997133/107997257/107997500/107998634/107998635/107999424/107999607/107999616/107999690/107999693/108000127/108000589/108000803/108000922/108002511/108002559/108002843/108002859
acer04392	Hippo signaling pathway - multiple species	11	2.23577	0.536604	2.04055e-06	4.44591e-05	3.64493e-05	107993286/107993287/107994807/107999029/107999544/107999549/108000889/108003240/108003368/108003448/108003479
acer04013	MAPK signaling pathway - fly	32	6.50407	2.95132	2.44417e-06	4.44591e-05	3.64493e-05	107992510/107993429/107993806/107994017/107994327/107994640/107995114/107995429/107995545/107995601/107995973/107996343/107996802/107997013/107997133/107997306/107997543/107997545/107997726/107999483/107999613/108000234/108000387/108000922/108001328/108001345/108002428/108002559/108002850/108003038/108004380/114576752
acer04350	TGF-beta signaling pathway	20	4.06504	1.4565	2.56495e-06	4.44591e-05	3.64493e-05	107993889/107994613/107994629/107995656/107995964/107996140/107997770/107999045/107999146/107999693/108000994/108001419/108001628/108001968/108001975/108002348/108002511/108002843/108003671/108004351
acer04341	Hedgehog signaling pathway - fly	14	2.84553	0.99655	6.26021e-05	0.000930089	0.000762522	107993547/107995960/107996315/107997548/107997770/107997984/108000095/108000569/108000731/108000939/108001413/108002429/108002826/108003950
acer04144	endocytosis	36	7.31707	4.29283	0.00041058	0.00533753	0.00437591	107992521/107992803/107992828/107992836/107993203/107993429/107993542/107994516/107994618/107994629/107995475/107995964/107996193/107997227/107997741/107997770/107997984/107998998/107999220/107999427/107999643/107999693/108000146/108000765/108001252/108001896/108002473/108002524/108002828/108002834/108003061/108003729/108003825/108003895/108004380/108004420
acer04070	phosphatidylinositol signaling system	21	4.26829	2.10809	0.000560679	0.00647896	0.0053117	107993487/107993542/107993600/107994021/107994957/107995208/107995535/107995651/107996608/107996814/107997993/107998634/107998750/107998832/107999048/107999585/108000943/108001978/108002196/108003140/108004149
acer04080	neuroactive ligand-receptor interaction	20	4.06504	1.9931	0.00067857	0.00705713	0.00578571	107992660/107992884/107993233/107993453/107993874/107994929/107995681/107996085/107996358/107996386/107996409/107997077/107998305/107998497/107998754/107999443/107999991/108000184/108000572/108001046
acer00564	glycerophospholipid metabolism	20	4.06504	2.10809	0.00154471	0.0145884	0.0119602	107993140/107993487/107994021/107995124/107995634/107995651/107998006/107998818/107999534/107999935/108001663/108001665/108002196/108002200/108002410/108002478/108002993/108003170/108003277/114578091
acer03250	viral life cycle - HIV-1	13	2.64228	1.14987	0.00168328	0.0145884	0.0119602	107993282/107993415/107994017/107994079/107996131/107998576/107999524/108000949/108001539/108002843/108004352/108004424/108004427
acer04214	apoptosis - fly	17	3.45528	1.7248	0.00214318	0.0171454	0.0140565	107992510/107993429/107994327/107995721/107995973/107996343/107997013/107997067/107997133/107997545/107997826/107999544/108000889/108000922/108001013/108002247/108002264
acer04213	longevity regulating pathway - multiple species	17	3.45528	1.76313	0.00281984	0.0209474	0.0171735	107992961/107993192/107993600/107993889/107995067/107995862/107997548/107997752/107999616/107999690/108000589/108000803/108000922/108001968/108002381/108002429/108002859
acer04330	Notch signaling pathway	10	2.03252	0.881564	0.00561071	0.038901	0.0318925	107993806/107994819/107995163/107995872/107996198/107997670/107998104/108001345/108002843/108003826
acer04140	autophagy - animal	25	5.0813	3.1813	0.00803398	0.0522209	0.0428127	107992510/107993455/107993600/107993656/107993889/107994320/107994871/107995050/107995497/107995862/107996814/107997013/107997548/107997617/107998634/107998780/107999186/107999616/108000922/108001968/108002381/108002429/108002524/108002559/108003939
acer04745	phototransduction - fly	10	2.03252	0.99655	0.0151904	0.0929297	0.0761873	107993080/107993195/107995208/107996814/107998832/108001978/108002978/108003337/108003363/108004131
acer01212	fatty acid metabolism	15	3.04878	1.76313	0.0176489	0.101971	0.0835999	107992566/107993563/107995511/107995523/107995792/107995803/107998916/107999590/108000079/108000092/108000352/108000397/108000565/108000837/108001947
acer04150	mTOR signaling pathway	24	4.87805	3.29628	0.0243094	0.123321	0.101103	107993049/107993600/107993889/107994629/107994871/107995497/107995601/107995862/107996198/107997133/107998634/107999103/107999616/107999933/108000569/108000589/108000922/108001794/108001894/108001968/108002381/108002559/108002859/108002993
acer01040	biosynthesis of unsaturated fatty acids	9	1.82927	0.919893	0.0249014	0.123321	0.101103	107995511/107995523/107995792/107995803/108000079/108000092/108000352/108000397/108001947
acer04320	dorso-ventral axis formation	9	1.82927	0.919893	0.0249014	0.123321	0.101103	107993429/107994778/107995545/107995601/107997133/107998104/108000922/108000995/108002559
acer00565	ether lipid metabolism	7	1.42276	0.68992	0.0380103	0.179685	0.147313	107996861/107998006/107998818/108002200/108002410/108002478/114578091
acer04512	ECM-receptor interaction	8	1.62602	0.843235	0.0406185	0.183666	0.150576	107992917/107995629/107996463/107996582/107996982/107998647/108001230/108002067
acer00310	lysine degradation	10	2.03252	1.18819	0.0521142	0.225828	0.185143	107993221/107994798/107996370/107996373/107996589/107997136/107999896/108000008/108002910/108003732

## Sheet: worker-biased expression genes
Table S3. KEGG pathway analysis of differentially expressed genes identified in A. cerana antennae
KEGG ID	Description	Count	GeneRatio	BgRatio	p-value	p.adjust	q-value	Gene ID
acer03010	ribosome	81	15.7282	4.71445	2.17e-30	2.37e-28	2.28e-28	107992517/107992528/107992587/107992720/107992728/107992772/107992958/107993187/107993334/107993561/107993648/107993817/107993989/107994314/107994518/107994709/107994973/107995332/107995410/107995556/107996134/107996607/107996706/107997328/107997403/107997452/107997575/107997594/107997669/107997675/107997702/107998007/107998025/107998081/107998252/107998344/107998397/107998427/107998661/107998817…
acer00190	oxidative phosphorylation	33	6.40777	3.7179	0.000535222	0.0291696	0.0281696	107992796/107993122/107993638/107994347/107994348/107996261/107996273/107996540/107997217/107997356/107997539/107997807/107998085/107998535/107999017/107999568/107999653/107999873/108000164/108000273/108000435/108000752/108000809/108000966/108000967/108001787/108003009/108003070/108003106/108003443/108003450/108003650/108004273
acer03040	spliceosome	34	6.60194	4.13952	0.00208742	0.0758429	0.0732428	107992425/107992652/107992774/107993056/107993404/107994015/107994478/107994482/107994974/107995111/107995162/107995579/107995981/107996690/107996846/107997264/107997774/107997839/107998041/107998075/107999158/107999159/107999970/108000118/108000316/108000349/108001093/108001176/108001184/108001874/108002035/108002274/108002276/108004456
acer00563	glycosylphosphatidylinositol (GPI)-anchor biosymthesis	11	2.13592	0.919893	0.00325637	0.0773223	0.0746715	107992401/107993641/107995496/107995930/107998736/107999974/108000645/108001324/108002720/108003010/108003396
acer00900	terpenoid backbone biosynthesis	10	1.94175	0.804906	0.0035469	0.0773223	0.0746715	107992405/107995017/107997902/107998508/107998886/108000952/108001298/108001668/108001769/108003208
