# Supplementary material for: Sex-Biased Expression of Olfaction-Related Genes in the Antennae of Apis cerana (Hymenoptera: Apidae)
Source: Genes (Basel). 2022 Sep 30;13(10):1771. doi: 10.3390/genes13101771 (PMC9602017; doi:10.3390/genes13101771)
Supplement: Supplementary file 1 [file genes-13-01771-s001.zip › Table S4.xlsx]

## Sheet: Sheet1
Table S4. Candidate ORs, OBPs, CSPs, GRs, IRs and SNMPs identified in A. cerana antennae
Gene name	Gene ID	Protein ID	Average FPKM of drones	Average FPKM of workers	Ortholog in Apis mellifera
					Gene name	Protein ID	Score	E-value	Identity
AcOR1	107996657	NP_001315407.1	22.83	20.38	AmOR1a	XP_026294912.1	806	0	0.985
AcOR2*	107994963	NP_001315406.1	447.37	196.73	AmOR2a	NP_001128415.1	994	0	0.9979
AcOR3	107996666	XP_016910329.1	9.29	5.34	AmOR3a	XP_003250769.3	579	0	0.969
AcOR5	107996660	XP_016910323.1	18.17	23.59	AmOR5a	NP_001229888.1	792	0	0.9672
AcOR7	107996651	XP_016910309.1	34.32	38.38	AmOR7a	XP_006565944.1	765	0	0.947
AcOR8	107996661	XP_016910325.1	37.82	19.81	AmOR8a	XP_006565945.1	802	0	0.9773
AcOR9	107996659	XP_016910322.1	27.72	28.52	AmOR9a	NP_001229889.1	783	0	0.9621
AcOR10*	107996658	XP_016910320.1	39.64	10.12	AmOR10a	NP_001229890.2	715	0	0.8987
AcOR11*	107996662	XP_016910326.1	280.73	20.25	AmOR11a	NP_001229891.1	791	0	0.9746
AcOR12	107996655	XP_016910316.1	70.73	42.78	AmOR12a	NP_001229892.1	754	0	0.9495
AcOR13*	107996663	XP_016910327.1	31.91	9.63	AmOR13a	NP_001229893.1	778	0	0.9846
AcOR14	107996654	XP_016910314.1	29.06	25.54	AmOR14a	NP_001229894.1	806	0	0.9849
AcOR15	107996649	XP_016910304.1	24.93	16.34	AmOR15a	XP_016773523.1	779	0	0.9304
AcOR16	107996656	XP_016910317.2	10.32	12.33	AmOR16a	XP_003250767.2	676	0	0.9678
AcOR17*	107996668	XP_016910333.2	3.62	1.13	AmOR17a	XP_026294956.1	791	0	0.9501
AcOR18*	107996652	XP_016910311.1	248.38	51.08	AmOR18a	XP_003250726.1	841	0	0.9878
AcOR19*	107996653	XP_016910312.1	11.3	2.33	AmOR19a	NP_001229895.1	767	0	0.9538
AcOR20*	107996667	XP_028522064.1	12.05	2.59	AmOR20a	XP_003250765.1	809	0	0.9563
AcOR23*	107996765	XP_028521986.1	4.9	1.81	AmOR23a	XP_006565947.2	743	0	0.9639
AcOR24	107996747	XP_016910426.1	11.82	10.9	AmOR24a	XP_006565948.1	799	0	0.9636
AcOR25	107996746	XP_016910425.1	8.33	8.37	AmOR25a	NP_001229896.1	807	0	0.9751
AcOR26	107996751	XP_016910436.1	10.22	4.54	AmOR26a	NP_001229897.1	780	0	0.9317
AcOR27	107996763	XP_016910453.1	9.45	4.52	AmOR27a	NP_001229898.1	815	0	0.9778
AcOR28	107996764	XP_016910454.1	9.65	10.84	AmOR28a		810	0	0.963
AcOR29	107996760	XP_016910450.1	10.13	9.6	AmOR29a	XP_006565890.1	798	0	0.9553
AcOR30	107996766	XP_016910458.1	7.74	6.87	AmOR30a	NP_001229899.1	793	0	0.9504
AcOR31	107992398	XP_016903732.1	3.37	5.93	AmOR31a	XP_001121864.2	788	0	0.9368
AcOR33	107996768	XP_028521984.1	5.43	5.62	AmOR33a	XP_026294908.1	696	0	0.8452
AcOR34	114577389	XP_028522001.1	6.44	5.81	AmOR34a	XP_026294908.1	714	0	0.8575
AcOR35	107996633	XP_028521978.1	10.82	7.18	AmOR35a	NP_001229900.2	774	0	0.9569
AcOR36	107996745	XP_016910423.1	6.83	2.84	AmOR36a	XP_003250757.1	744	0	0.879
AcOR37	107996744	XP_016910420.1	11.07	11.37	AmOR37a	NP_001229901.1	753	0	0.8838
AcOR40	107996632	XP_016910285.2	6.05	5.96	AmOR40a	XP_016773539.1	733	0	0.8818
AcOR41	107996761	XP_016910451.1	8.26	9.73	AmOR41a	NP_001229902.2	739	0	0.8842
AcOR46	107996758	XP_016910447.1	10.66	15.09	AmOR46a	XP_026294957.1	763	0	0.9286
AcOR47*	107998768	XP_016913695.1	3.91	9.1	AmOR47a	XP_026294766.1	774	0	0.9138
AcOR49	107996759	XP_016910448.1	8.32	5.35	AmOR49a	XP_006565964.1	793	0	0.9409
AcOR50	107996767	XP_016910459.1	10.45	5.44	AmOR50a	NP_001229904.1	591	0	0.9336
AcOR51	107996752	XP_016910438.1	4.34	3.86	AmOR51a	XP_026302143.1	787	0	0.9609
AcOR52	107996757	XP_016910446.1	3.12	3.27	AmOR52a	NP_001229906.1	810	0	0.9631
AcOR56	107996756	XP_016910445.1	8.34	6.92	AmOR56a	NP_001229909.1	791	0	0.9485
AcOR57	107996743	XP_016910418.1	5.76	11.36	AmOR57a	XP_016910428.1	820	0	0.9605
AcOR58	107996722	XP_016910390.1	3.13	1.84	AmOR58a	NP_001229911.1	822	0	0.9731
AcOR59	107996749	XP_016910428.1	9.29	9.68	AmOR59a	XP_006565969.1	809	0	0.961
AcOR60	107996750	XP_016910433.1	5.76	9.07	AmOR60a	XP_006565970.2	772	0	0.9169
AcOR61	107996720	XP_016910386.1	6.83	13.72	AmOR61a	XP_016773537.1	745	0	0.8729
AcOR65*	108002282	XP_016919358.1	4.11	11.39	AmOR65a	XP_016772004.2	662	0	0.9413
AcOR67	108002265	XP_028524776.1	2.5	6.1	AmOR67a	XP_006563549.2	1323	0	0.9047
AcOR68	107993409	XP_016905297.1	3.3	2.22	AmOR68a	XP_026300644.1	470	5e-84	0.9323
AcOR70*	107993407	XP_016905291.1	9.02	27.88	AmOR70a	XP_026300578.1	746	0	0.9865
AcOR71*	107993405	XP_016905290.1	8.71	23.09	AmOR71a	XP_016771361.2	751	0	0.9811
AcOR72	107993393	XP_028520421.1	13.47	13.74	AmOR72a	XP_016771362.2	830	0	0.9321
AcOR74	107992650	XP_028520052.1	8.37	8.38	AmOR74a	XP_003249229.1	1263	0	0.9188
AcOR78	107992669	XP_016904178.1	2.75	4.13	AmOR78a	XP_026300225.1	775	0	0.9134
AcOR79*	107992667	XP_016904176.1	88.2	15.71	AmOR79a	XP_006558389.2	770	0	0.9115
AcOR80	107992676	XP_016904186.2	5.1	4.24	AmOR80a		761	0	0.945
AcOR81*	107992651	XP_028520056.1	4.69	12.38	AmOR81a	XP_026300226.1	1492	0	0.9502
AcOR83	107992672	XP_016904180.1	3.68	6.28	AmOR83a	XP_003249267.2	652	0	0.7946
AcOR84	107992674	XP_028520057.1	2.49	3.65	AmOR84a	XP_026300227.1	810	0	0.845
AcOR86	107992673	XP_016904181.1	13.69	17.72	AmOR86a	XP_003249281.2	778	0	0.935
AcOR87*	107992665	XP_016904173.1	1.95	12.61	AmOR87a	XP_016771075.1	805	0	0.9678
AcOR88	107992663	XP_016904169.1	1.11	3.42	AmOR88a	XP_026300228.1	755	0	0.9
AcOR89*	107992675	XP_016904185.1	1.16	22.69	AmOR89a	XP_026300229.1	644	0	0.8767
AcOR91*	107992664	XP_016904171.1	2.16	14.08	AmOR91a	XP_026300229.1	768	0	0.9133
AcOR95*	107992662	XP_016904167.1	2.76	10.68	AmOR95a	XP_003249278.2	805	0	0.9605
AcOR96	107992682	XP_016904190.1	2.46	6.48	AmOR96a	XP_003249278.2	803	0	0.9652
AcOR98	107999654	XP_028523222.1	0.02	0.29	AmOR98a	NP_001229914.1	607	0	0.9509
AcOR99*	107999600	XP_028523189.1	0.59	5.81	AmOR99a	XP_016770780.1	1917	0	0.8952
AcOR100*	107999332	XP_016914582.1	1.29	4.67	AmOR100a	XP_026299613.1	655	0	0.9459
AcOR101*	107999608	XP_028523187.1	1.09	10.4	AmOR101a	XP_016770780.1	1056	0	0.933
AcOR102*	107999526	XP_016914937.1	5.74	21.79	AmOR102a	XP_016770788.1	615	0	0.8933
AcOR104*	107999523	XP_028523159.1	5.65	32.41	AmOR104a		726	0	0.9446
AcOR105*	107999545	XP_016914958.1	0.81	44.06	AmOR105a	NP_001229915.1	713	0	0.9677
AcOR106*	107995552	XP_016908637.1	1.07	6.65	AmOR106a	XP_006562272.1	584	0	0.9088
AcOR107*	107995549	XP_016908627.1	3.32	38.82	AmOR107a	NP_001229916.1	673	0	0.9488
AcOR108*	107995550	XP_016908628.1	2.82	32.33	AmOR108a	XP_006562271.1	691	0	0.9692
AcOR109*	107995547	XP_016908621.1	15.72	101.26	AmOR109a	NP_001229917.2	738	0	0.959
AcOR110*	107995551	XP_016908632.1	3.88	34.37	AmOR110a	XP_006562273.2	742	0	0.9614
AcOR111*	107995548	XP_016908625.1	5.94	36.77	AmOR111a	XP_006608961.1	721	0	0.9573
AcOR113*	107995506	XP_016908549.1	0.38	5.42	AmOR113a	XP_016770849.2	1153	0	0.9486
AcOR114	108000539	XP_016916412.1	3.14	2.8	AmOR114a		727	0	0.9305
AcOR115	108000540	XP_016916414.1	10.74	13.46	AmOR115a	NP_001229918.1	760	0	0.9575
AcOR116*	107999478	XP_028523316.1	0.3	4.87	AmOR116a	XP_003250826.2	617	0	0.9427
AcOR119	107996367	XP_028521795.1	0.73	0.28	AmOR119a	XP_006561804.3	488	0	0.8702
AcOR121	108003486	XP_016921242.1	0.83	1.75	AmOR121a	XP_026300639.1	672	0	0.8698
AcOR130	107994636	XP_028520965.1	2.75	2.92	AmOR130a	NP_001229920.1	587	0	0.8778
AcOR132	107996975	XP_028522098.1	0	0.28	AmOR132a	XP_026300431.1	586	0	0.8963
AcOR139*	107996973	XP_028522104.1	0.03	11.27	AmOR139a	XP_016772777.2	475	1e-111	0.7328
AcOR140*	107995856	XP_016909062.1	3.19	9.75	AmOR140a	XP_016909062.1	432	6e-152	0.9412
AcOR141	108000715	XP_016916748.1	2.81	5.77	AmOR141a	XP_026301348.1	760	0	0.9468
AcOR142	107996643	XP_028522026.1	1.02	0.23	AmOR142a	XP_026294942.1	462	6e-162	0.937
AcOR144*	107993634	XP_028520234.1	7.29	16.81	AmOR144a	XP_026298586.1	714	0	0.9437
AcOR145	114576851	XP_028520125.1	3.77	4.57	AmOR145a	XP_026298750.1	573	0	0.7892
AcOR146*	107996799	XP_016910563.1	4.41	10.95	AmOR146a	XP_026298536.1	652	0	0.9225
AcOR147	107992563	XP_016903989.1	0.17	0.8	AmOR147a	XP_016772783.1	656	0	0.9357
AcOR151*	107998410	XP_016913160.1	0.82	3.65	AmOR151a	NP_001314879.1	710	0	0.933
AcOR154	107999574	XP_016914987.1	5.56	8.25	AmOR154a	XP_026294838.1	733	0	0.9652
AcOR155*	107996944	XP_028522105.1	1.02	3.74	AmOR155a	XP_026300513.1	502	5e-174	0.98
AcOR156	108004502	XP_016922948.1	0.23	1.21	AmOR156a	XP_016766491.1	706	0	0.9599
AcOR158*	108001260	XP_016917689.1	0.87	3.02	AmOR158a	XP_016772783.1	709	0	0.9405
AcOR159*	107996985	XP_016910804.1	1.12	4.05	AmOR159a	XP_026300420.1	187	2e-58	0.9346
AcOR160*	108001575	XP_016918120.1	7.76	29.02	AmOR160a	XP_001120660.2	756	0	0.9923
AcOR161*	107994426	XP_028520895.1	2.09	11.58	AmOR161a	XP_006567985.2	761	0	0.9584
AcOR163*	114576756	XP_028523343.1	2.52	11.66	AmOR163a	XP_026294835.1	622	0	0.8776
AcOR164	107999604	XP_028523342.1	2.29	5.01	AmOR164a	XP_026294928.1	368	1e-131	0.9688
AcOR165*	114577755	XP_028523341.1	2.16	5.67	AmOR165a	XP_026294841.1	610	0	0.9613
AcOR167*	107999581	XP_016914995.1	1.66	9.39	AmOR167a	XP_026294842.1	799	0	0.9336
AcOR168	107993164	XP_016904924.2	4.73	4.32	AmOR168a	XP_026297484.1	622	0	0.8661
AcOR169*	107993165	XP_016904925.1	8.42	2.62	AmOR169a	XP_006564341.1	720	0	0.9198
AcOR170*	107993163	XP_016904923.1	60.8	4.56	AmOR170a	NP_001229922.1	765	0	0.9496
AcOBP1*	108002840	XP_016920251.1	19581.4	49623.5	AmOBP1b	NP_001011590.1	267	7e-90	0.8873
AcOBP2*	107997463	XP_016911560.1	2270.96	44233.2	AmOBP2b	NP_001011591.1	276	2e-93	0.9366
AcOBP3	108000549	XP_016916435.1	0.98	1.74	AmOBP3b	NP_001035311.1	214	1e-68	0.7124
AcOBP4*	108000552	XP_016916440.1	251.57	2124.99	AmOBP4b	NP_001011589.1	221	7e-72	0.781
AcOBP5	108000551	XP_016916439.1	3585.91	4682.25	AmOBP5b	NP_001011588.1	275	8e-93	0.8904
AcOBP6*	108000550	XP_016916437.1	738.96	6043.03	AmOBP6b	NP_001011593.1	258	8e-86	0.938
AcOBP7*	107997464	XP_016911561.1	11.65	188.69	AmOBP7b	NP_001035310.1	246	4e-81	0.8611
AcOBP9	107996306	XP_016909772.1	0.04	0.28	AmOBP9b	NP_001035315.1	268	2e-90	0.9848
AcOBP10*	108003002	XP_016920526.1	6.68	19.52	AmOBP10b	NP_001035294.1	298	4e-102	0.9862
AcOBP11*	108003003	XP_016920527.1	7.25	768.53	AmOBP11b	NP_001035316.1	258	5e-86	0.8951
AcOBP12*	108003853	XP_016921879.1	9.72	49.22	AmOBP12b	NP_001035319.1	258	6e-86	0.8243
AcOBP13	107999620	XP_016915059.1	0.04	0.49	AmOBP13b	NP_001035314.1	254	6e-85	0.9773
AcOBP14*	108000784	XP_016916883.1	455.73	2562.98	AmOBP14b	NP_001035313.1	239	6e-79	0.8593
AcOBP15*	108000785	XP_016916884.1	200.7	2239.29	AmOBP15b	NP_001035298.1	202	2e-64	0.6963
AcOBP17*	108000787	XP_016916885.1	25.18	6.8	AmOBP17b	NP_001035297.1	192	1e-60	0.6444
AcCSP1*	107992583	XP_016904026.1	1652.17	13903.7	AmCSP1c	NP_001071288.1	231	2e-76	0.9397
AcCSP2*	108002809	XP_016920181.1	17.76	68.51	AmCSP2c	NP_001071278.1	236	2e-78	0.9829
AcCSP3*	108001339	XP_016917774.1	2041.38	10348.1	AmCSP3c	NP_001011583.1	254	3e-85	0.9618
AcCSP4*	108001340	XP_016917776.1	105.16	1655.13	AmCSP4c	NP_001071282.1	248	1e-82	0.937
AcCSP6	108002140	XP_016919123.1	1.02	1.82	AmCSP6c	NP_001071287.1	256	8e-86	0.992
AcGR1*	107997799	XP_016912131.1	1.01	2.41	AmGR1a	XP_016767964.1	773	0	0.9618
AcGR2*	108003288	XP_016920944.1	1.89	5.98	AmGR2a	XP_397125.5	937	0	0.9617
AcGR3	108004158	XP_028525710.1	8.38	4.05	AmGR3a	XP_016768876.1	912	0	0.9347
AcGR5	108004342	XP_028519814.1	1.81	2.76	AmGR5a	XP_016773569.1	587	0	0.8937
AcGR6	107997030	XP_028522158.1	0.51	0.73	AmGR6a	XP_026295504.1	833	0	0.9592
AcGR7*	108000611	XP_016916539.1	0.95	3.61	AmGR7a	XP_006567496.1	767	0	0.9073
AcGR8	107996226	XP_028521707.1	0.92	1.39	AmGR8a	XP_006562814.2	595	0	0.8658
AcGR9	114577311	XP_028521703.1	0.54	0.65	AmGR9a	XP_397038.5	587	0	0.7772
AcGR10	107996070	XP_016909426.1	0.17	0.16	AmGR10a	XP_006567172.2	657	0	0.8575
AcIR218	108002151	XP_016919137.1	114.1	185.6	AmIR218d	XP_006571598.1	810	0	0.9336
AcIR25a*	107993323	XP_016905189.1	4	9.33	AmIR25ad	XP_026301993.1	1702	0	0.9762
AcIR68a	107994104	XP_028520761.1	1.83	2.45	AmIR68ad	XP_016768333.1	1020	0	0.896
AcIR75f.1	107993951	XP_016906127.1	1.68	1.13	AmIR75f.1d	XP_006558190.2	592	0	0.9562
AcIR75f.3	107993456	XP_028520458.1	1.03	2.56	AmIR75f.3d	XP_016768018.2	1087	0	0.9293
AcIR75u	107994508	XP_016906959.1	14.31	11.39	AmIR75ud	XP_026299493.1	1016	0	0.9625
AcIR8a	108000386	XP_016916176.1	5.41	9.38	AmIR8ad	XP_026301576.1	1745	0	0.9262
AcIR93a	107996321	XP_016909796.1	2.93	1.76	AmIR93ad	XP_006561076.2	1788	0	0.9729
AcSNMP1	108001223	XP_016917631.1	267.53	426.27	AmSNMP1e	XP_006562933.1	1147	0	0.9634
AcSNMP2*	107999038	XP_028523132.1	1.25	3.54	AmSNMP2e	XP_026295811.1	737	0	0.8491
*DEGs
a Genes identified by Robertson & Wanner (2006)
b Genes identified by Forêt & Maleszka (2006)
c Genes identified by Forêt et al. (2007)
d Genes identified by Croset et al. (2010)
e Genes identified by Nichols & Vogt (2008)
The blank in the Protein ID column indicates that the protein sequences were not provided at NCBI.
