# Supplementary material for: Sex-Biased Expression of Olfaction-Related Genes in the Antennae of Apis cerana (Hymenoptera: Apidae)
Source: Genes (Basel). 2022 Sep 30;13(10):1771. doi: 10.3390/genes13101771 (PMC9602017; doi:10.3390/genes13101771)
Supplement: Supplementary file 1 [file genes-13-01771-s001.zip › Table S5.xlsx]

## Sheet: Sheet1
Table S5. Candidate ODEs identified in A. cerana antennae
ODE category	Ortholog in A. cerana			Average FPKM of drones	Average FPKM of workers	Ortholog in A. mellifera			Score	E-value	Identity
	Gene_description	Gene ID	Protein ID			Gene_description	Gene ID	Protein ID
P450s	Cyp4g15	108000423	XP_016916223.1	0.90487	0.50977	Cyp4g11	409469	NP_001035323.1	1108	0	0.9691
	Cyp314a1	107998545	XP_016913362.1	5.94384	2.83283	Cyp314a1	411057	NP_001035347.1	1038	0	0.9729
		108004127	XP_028525702.1	5.38209	10.7954	CYP9S1	725621	XP_026300962.1	1424	0	0.9187
	cyp306a1*	108002654	XP_028524927.1	1.38502	7.17081	cyp306a1	408398	XP_006557887.1	968	0	0.9279
	315a1	107998196	XP_016912826.1	4.09497	2.34943	315a1	411893	XP_395360.3	1088	0	0.9832
	6a13	108003965	XP_028525630.1	143.333	233.757	CYP6AS3	726690	XP_026300534.1	929	0	0.8775
	probable cytochrome P450 6a13	114576772	XP_028525627.1	587.964	633.381	6a13	727598	XP_026300532.1	982	0	0.9399
	probable cytochrome P450 6a14	108004038	XP_028525624.1	0	0.174997	6AS16P	725087	XP_026300530.1	947	0	0.9381
	probable cytochrome P450 6a14	108003999	XP_016922090.1	278.27	299.169	6AS11	724946	NP_001352068.1	935	0	0.9042
	6k1	108003715	XP_016921650.1	10102.3	11080.1	CYP6AQ1	408383	NP_001191991.1	905	0	0.8482
	4aa1	107994226	XP_016906504.1	1.62253	1.86803	4aa1-like	100577883	NP_001265262.1	1035	0	0.9746
	probable cytochrome P450 12a5, mitochondrial	107992849	XP_028523167.1	0.828882	0.652091	334A1	725335	XP_006561922.1	1230	0	0.9966
	cytochrome P450 302a1, mitochondrial-like*	114577415	XP_028522101.1	5.79509	12.7246	cytochrome P450 302a1, mitochondrial	727118	XP_026300415.1	238	1e-73	0.9431
	probable cytochrome P450 6a14	108004402	XP_016922763.1	0.618306	0.334673	6AS15	551197	XP_623595.1	969	0	0.9441
	probable cytochrome P450 6a14	114578278	XP_028525625.1	0.0209727	0.213028	probable cytochrome P450 6a14	107965400	XP_026300531.1	974	0	0.9401
	9e2-like*	108004123	XP_016922294.2	2.82652	167.821	9Q3	408453	XP_006562363.1	976	0	0.8854
	9e2	108004119	XP_028525692.1	397.673	688.696	9S1	725621	XP_026300962.1	1538	0	0.9418
	6j1-like	108003969	XP_028525600.1	1.30499	2.30366	6a14-like	112935903	NP_001352069.1	404	2e-96	0.8596
	probable cytochrome P450 6a14	108003964	XP_028525628.1	0.0743187	0.0670583	6AS10	725159	XP_016771320.1	983	0	0.9479
	307a1-like	107998656	XP_016913520.1	0.110184	0.111955	307B1	410495	XP_026300894.1	1031	0	0.9842
	4c3	107997912	XP_028522508.1	3.43298	8.62792	4AV1	552679	XP_016767691.1	1022	0	0.986
	4C1-like	107997710	XP_016911969.2	0	0.002151	4AZ1	413833	XP_006564430.1	543	0	0.6782
	probable cytochrome P450 301a1, mitochondrial	107994078	XP_028520753.1	0.352249	0.589969	301A1	413730	XP_397170.4	1023	0	0.9381
	probable cytochrome P450 301a1, mitochondrial*	107994177	XP_016906454.1	0.297793	3.18598	49A1	724860	XP_016768245.1	1054	0	0.9767
	probable cytochrome P450 6a14*	108003996	XP_016922082.1	65.3652	178.136	CYP6AS13	551028	NP_001352128.1	999	0	0.9698
	6a2	108003994	XP_016922080.1	404.403	468.159	Cyp6as5	409677	XP_026300343.1	988	0	0.9519
	probable cytochrome P450 6a14	108001423	XP_016917913.1	0.0223481	0	6AR1	550965	XP_623362.3	969	0	0.9363
	probable cytochrome P450 305a1	107999234	XP_016914418.1	1.03544	0.553905	305D1	551223	XP_623621.1	904	0	0.917
	4C1*	107997769	XP_016912087.1	4.33113	9.42043	4AZ1	413833	XP_006564430.1	958	0	0.9398
	9e2-like*	108004124	XP_016922295.1	0.902374	16.8387	9Q1	410492	XP_006562364.1	988	0	0.9273
	P450 9e2	108004122	XP_016922293.1	465.33	775.163	9Q2	408452	XP_392000.1	1055	0	0.9361
	probable cytochrome P450 6a14	108004000	XP_016922092.1	0.161634	0.686209	6AS8	413083	XP_006565076.1	837	0	0.9441
	6A1-like	108003995	XP_016922081.1	0.118612	0.230373	6AS12	413908	XP_006565062.2	951	0	0.9178
	probable cytochrome P450 6a17	108003993	XP_016922079.1	4.83036	3.58516	6AS4	412209	XP_395671.3	878	0	0.8204
	6B1-like	108003970	XP_016922054.1	5.65206	8.27833	6a13-like	112935903	NP_001352069.1	532	2e-102	0.9494
	9e2-like	108003160	XP_016920775.1	2.67725	1.00797	P450 9e2	551846	XP_006562368.1	798	0	0.9651
	9e2-like*	108003159	XP_016920774.1	3.15958	0.0594907	9e2-like	102656882	XP_006562365.2	946	0	0.9146
	P450 9e2	108002715	XP_016920028.1	96.6153	160.216	CYP336A1	724211	XP_001119981.4	931	0	0.9215
	CYP18A1	108002653	XP_016919932.1	0.084544	0.138572	CYP18A1	410405	XP_393885.1	1097	0	0.9926
	303a1	108001250	XP_016917668.1	6.71547	5.47541	CYP303A1	727290	XP_026299554.1	823	0	0.9595
	304a1	108000928	XP_016917120.1	0.627652	0.896836	CYP342A1	724175	XP_001119928.2	936	0	0.9048
	6k1	107997701	XP_016911957.1	134.514	193.196	CYP6BD1	551560	XP_006564499.3	930	0	0.8964
	6a13	107994953	XP_016907628.1	9.16586	6.45665	CYP6BC1	726646	XP_026296210.1	1043	0	0.9806
	6a14	108003966	XP_016922052.1	45.1511	46.9969	CYP6AS7	412936	XP_026300585.1	3771	0	0.9156
	methyl farnesoate epoxidase-like	107999579	XP_016914993.1	0.0235846	0.0136658	CYP343A1	551632	XP_624026.3	1008	0	0.9839
	methyl farnesoate epoxidase-like	107999236	XP_016914420.1	0.170309	0.0847777	CYP15A1	551179	NP_001314895.1	1015	0	0.9663
glutathione S-transferase	glutathione S-transferase-like*	107995433	XP_016908442.1	1.43842	6.16837	glutathione S-transferase	552283	XP_026295805.1	573	2e-133	0.9565
	GSTD*	107997421	XP_028522287.1	98.3211	306.717	Gst1	409490	NP_001171499.1	549	2e-126	0.8211
	GSTO2*	108002517	XP_016919735.1	10.4197	29.1641	GstO2	726823	XP_026297391.1	489	2e-174	0.9791
	GSTs4	108000191	XP_016915897.1	5.1332	9.29333	GstS4	411045	XP_006560566.1	424	9e-150	1
	glutathione S-transferase 1-1-like*	107997424	XP_016911505.1	45.2261	97.8239
	glutathione S-transferase 1-1	108003372	XP_016921062.1	72.1684	108.083	GstU1	725942	XP_026296300.1	341	2e-116	0.9581
	glutathione S-transferase theta-4-like*	114577014	XP_028520744.1	16.608	43.5667	GstT1	552314	XP_624692.2	202	4e-63	0.8583
	microsomal glutathione S-transferase 1*	108002764	XP_016920092.1	224.476	457.823	GST-mic1	410837	XP_394313.1	277	1e-93	0.8993
	glutathione S-transferase C-terminal domain-containing protein homolog	108002759	XP_016920087.1	13.0586	15.8866	Gstcd	410839	NP_001193395.1	1143	0	0.9823
	probable elongation factor 1-gamma 2*	107995430	XP_028521355.1	237.268	650.98	glutathione S-transferase	552283	XP_026295805.1	766	3e-139	1
	GSTZ	107994400	XP_016906785.1	16.866	9.13051
	GSTO1*	108001760	XP_016918436.1	16.81	35.7212	GstO1	552118	XP_006569695.1	503	5e-180	1
UDP‐glucuronosyltransferase	UDP-glucuronosyltransferase 2B15-like	107998322	XP_016913015.2	158.869	188.39	UDP-glucuronosyltransferase 2C1	725997	XP_016768414.1	936	0	0.8826
	UDP-glucuronosyltransferase 1-6	107997717	XP_028522459.1	256.757	420.434	UDP-glucuronosyltransferase 2A3	409203	XP_006564460.2	974	0	0.874
	UDP-glucuronosyltransferase 1-8-like*	108002185	XP_016919207.1	0.964692	3.91214	UDP-glucuronosyltransferase 1-8	725106	XP_001120991.3	1071	0	0.9828
	UDP-glucuronosyltransferase 2C1-like	108001993	XP_028524661.1	0.396188	0.661751	UDP-glucuronosyltransferase 1-8	725106	XP_001120991.3	314	7e-103	0.9745
	UDP-glucuronosyltransferase 1-3	108001967	XP_016918802.1	79.4184	47.1491	UDP-glucuronosyltransferase 1-3	408788	XP_392319.3	964	0	0.8401
	UDP-glucuronosyltransferase 2B20-like*	108001852	XP_016918599.1	8.76773	2.75054	UDP-glucuronosyltransferase 2B19	100577140	XP_003251417.1	1004	0	0.9798
	UDP-glucuronosyltransferase 2C1	108000527	XP_028523820.1	0.942306	1.63651	UDP-glucuronosyltransferase 2C1	411298	XP_394772.3	857	0	0.8026
	UDP-glucuronosyltransferase 2B17	108000060	XP_016915699.1	946.708	782.118	UDP-glucuronosyltransferase 1-3	413043	XP_026297082.1	974	0	0.9244
	UDP-glucuronosyltransferase 1-1-like	107997719	XP_016911984.1	921.11	936.247	UDP-glucuronosyltransferase 1-1	107965199	XP_016770442.2	1004	0	0.9251
	UDP-glucuronosyltransferase 2C1	107997718	XP_016911983.1	6.8722	15.5067	UDP-glucuronosyltransferase 2C1	727593	XP_016770440.2	1012	0	0.9254
	UDP-glucuronosyltransferase 2B4*	107996144	XP_016909548.1	1.69773	4.70142	UDP-glucuronosyltransferase 2B18	411021	XP_394494.5	983	0	0.9075
		107995442	XP_016908452.1	0.285957	0.321912	UDP-glucuronosyltransferase 2B15	725017	XP_026296993.1	1395	0	0.8836
esterase	esterase B1-like	108003933	XP_016922012.1	0	0.00021	esterase E4-like	113219221	XP_026300733.1	277	4e-88	0.9225
	esterase E4-like	108003932	XP_016922011.1	0	0.0256787	esterase A2	406105	NP_001128419.1	712	0	0.8848
	esterase FE4-like*	108002590	XP_016919840.2	1.63108	6.73779	venom carboxylesterase-6-like	413047	XP_006568129.2	511	7e-175	0.814
	esterase E4-like	108001511	XP_016918029.1	2.59303	1.06961	esterase E4	410187	XP_393670.5	1270	0	0.9311
	esterase CG5412*	108000073	XP_016915713.1	2.50485	20.6012	esterase CG5412	100576898	XP_026295859.1	444	3e-157	0.9727
	esterase FE4-like	107998416	XP_016913167.2	0.058742	0.321894
	esterase FE4	107993168	XP_016904927.1	2.89536	3.57276	esterase FE4	411223	XP_016768459.2	1023	0	0.926
	carboxylesterase 5A	107993699	XP_028520553.1	17.3254	10.421	CCE-I1	413247	XP_016768436.1	1256	0	0.9742
	venom carboxylesterase-6	107998239	XP_016912910.1	0.0946594	0	Est-6	410928	NP_001119716.1	1075	0	0.9282
	venom carboxylesterase-6	107993965	XP_016906143.1	252.024	151.768	venom carboxylesterase-6-like	408395	XP_006566930.1	1140	0	0.9502
	venom carboxylesterase-6*	107994233	XP_016906513.1	2189.98	834.409	Jhe	406066	NP_001011563.1	1064	0	0.9045
	esterase E4	108003111	XP_016920700.1	0.00407	0.027563	esterase A2	406105	NP_001128419.1	992	0	0.8954
	acetylcholinesterase-like	108001659	XP_016918264.2	0.412954	0.316587	esterase B1	552229	XP_016770320.2	1308	0	0.8969
	juvenile hormone esterase	107997716	XP_016911981.1	281.679	495.359	esterase FE4	409171	XP_392696.5	1043	0	0.9126
	esterase FE4-like	107993212	XP_016905015.1	0.39476	0.106793	carboxylesterase	726134	NP_001136081.1	1004	0	0.9354
	cholinesterase-like	107996612	XP_016910265.2	1.33229	3.79494	venom carboxylesterase-6-like	413047	XP_006568129.2	592	0	0.8506
	esterase E4	107998473	XP_016913264.1	34.7081	54.2083	esterase E4	409801	XP_393293.2	1123	0	0.9371
	esterase FE4	107994635	XP_016907128.1	22525.5	14200.5	esterase FE4	409173	XP_392698.3	1074	0	0.9398
	acetylcholinesterase-like	108001659	XP_016918264.2	0.412954	0.316587	esterase B1	107965163	XP_026300495.1	1119	0	0.9048
	esterase E4-like	108003110	XP_016920699.1	0.0711907	0.0100767	esterase E4-like	113219221	XP_026300733.1	1016	0	0.8728
aldehyde oxidase	Aldehyde oxidase 2	107992582	XP_016904025.1	863.287	906.975	xanthine dehydrogenase	724933	XP_016768886.2	2397	0	0.9513
alcohol dehydrogenase	alcohol dehydrogenase class-3	108003562	XP_016921374.1	56.0862	105.387	alcohol dehydrogenase class-3	409773	XP_393266.1	758	0	0.9788
	Zinc-type alcohol dehydrogenase-like protein	108002132	XP_016919112.1	389.062	193.838		408643	XP_392183.1	822	0	0.99
	aldo-keto reductase family 1 member A1	108001737	XP_016918415.1	38.1866	57.4391	alcohol dehydrogenase [NADP(+)]	551927	XP_026296719.1	777	0	0.9766
	probable hydroxyacid-oxoacid transhydrogenase, mitochondrial	108001486	XP_016917994.1	16.7621	19.0457	type III alcohol dehydrogenase	552069	XP_026299175.1	746	0	0.8422
*DEGs
The blank in the Gene_description column indicates that no information was provided at NCBI.
Ortholog of three genes (Gene ID: 107997424, 107994400 and 107998416) were not found in A. mellifera genome at NCBI.
